# Supplementary material for: Peripheral Blood MicroRNAs as Potential Biomarkers of Myocardial Damage in Acute Viral Myocarditis
Source: Genes (Basel). 2021 Mar 15;12(3):420. doi: 10.3390/genes12030420 (PMC8000267; doi:10.3390/genes12030420)
Supplement: Supplementary file 1 [file genes-12-00420-s001.zip]

Archive with 1 entries (1 files):
- genes-1112208-supplementary.xlsx
