# Supplementary material for: Peripheral Blood MicroRNAs as Potential Biomarkers of Myocardial Damage in Acute Viral Myocarditis
Source: Genes (Basel). 2021 Mar 15;12(3):420. doi: 10.3390/genes12030420 (PMC8000267; doi:10.3390/genes12030420)
Supplement: Supplementary file 1 [file genes-12-00420-s001.zip › genes-1112208-supplementary.xlsx]

## Sheet: miR-21
Code	miR-21 Ct	U6 Ct			miR-21		Code	miR-21
	Rep. Ct	Rep. Ct	ddCt	2(-ddCt	2(-ddCt)*10
MCD1	17.77	17.58	0.19	0.876606	8.76606		MCD1	8.76606
MCD2	18.28	18.24	0.04	0.972655	9.72655		MCD2	9.72655
MCD3	17.9	17.94	-0.04	1.02811	10.2811		MCD3	10.2811
MCD4	17.88	18.01	-0.13	1.09429	10.9429		MCD4	10.9429
MCD5	16.51	17.42	-0.91	1.87905	18.7905		MCD5	18.7905
MCD6	18.43	17.16	1.27	0.41466	4.1466		MCD6	4.1466
MCD7	17.29	17.18	0.11	0.926588	9.26588		MCD7	9.26588
MCD8	18.47	17.94	0.53	0.692555	6.92555		MCD8	6.92555
MCD9	18.58	17.85	0.73	0.602904	6.02904		MCD9	6.02904
MCD10	18.23	20.33	-2.1	4.28709	42.8709		MCD10	42.8709
MCD11	18.61	19.33	-0.72	1.64718	16.4718		MCD11	16.4718
MCD12	18.57	17.78	0.79	0.578344	5.78344		MCD12	5.78344
MCD13	17.9	16.51	1.39	0.381565	3.81565		MCD13	3.81565
MCD14	17.56	17.01	0.55	0.68302	6.8302		MCD14	6.8302
MCD15	17.49	16.81	0.68	0.624165	6.24165		MCD15	6.24165
MCD16	17.58	21.3549	-3.77487	13.6883	136.883		MCD16	136.883
MCD17	20.47	23.8581	-3.38807	10.4691	104.691		MCD17	104.691
MCD18	16.64	17.89	-1.25	2.37841	23.7841		MCD18	23.7841
MCD19	21.565	26.2873	-4.72226	26.3963	263.963		MCD19	263.963
MCD20	35.8	25.1198	10.6802	0.000609466	0.00609466		MCD20	0.00609466
MCD21	25.52	24.5389	0.981062	0.506607	5.06607		MCD21	5.06607
MCD22	16.39	22.5131	-6.1231	69.7008	697.008		MCD22	697.008
MCD23	21.05	22.7073	-1.65729	3.15424	31.5424		MCD23	31.5424
MCD24	15.595	21.1694	-5.57442	47.6505	476.505		MCD24	476.505
MCD25	16.985	20.9806	-3.99557	15.951	159.51		MCD25	159.51
MCD26	30.255	25.5061	4.74894	0.0371901	0.371901		MCD26	0.371901
MCD27	21.39	23.6816	-2.29159	4.89595	48.9595		MCD27	48.9595
MCD28	19.68	21.4956	-1.8156	3.52007	35.2007		MCD28	35.2007
MCD29	15.44	20.7814	-5.34138	40.543	405.43		MCD29	405.43
MCD30	20.455	23.3022	-2.84722	7.19613	71.9613		MCD30	71.9613
MCD31	19.43	23.0054	-3.57538	11.9206	119.206		MCD31	119.206
MCD32	17.525	22.1314	-4.60638	24.3589	243.589		MCD32	243.589
MCD33	23.055	21.8674	1.1876	0.439032	4.39032		MCD33	4.39032
MCD34	21.345	23.0118	-1.66679	3.17506	31.7506		MCD34	31.7506
MCD35	22.585	23.183	-0.598006	1.51362	15.1362		MCD35	15.1362
MCD36	26.835	23.4783	3.35671	0.0976178	0.976178		MCD36	0.976178
MCD37	24.16	22.7106	1.44944	0.366164	3.66164		MCD37	3.66164
MCD38	31.075	26.1597	4.91533	0.0331388	0.331388		MCD38	0.331388
MCD39	20.275	23.2624	-2.98739	7.93035	79.3035		MCD39	79.3035
MCD40	26.515	22.7715	3.74348	0.0746621	0.746621		MCD40	0.746621
N77	20.52	19.4553	1.06473	0.478062	4.78062		N77	4.78062
N80	21.58	18.879	2.701	0.153786	1.53786		N80	1.53786
N83	22.23	20.8678	1.36216	0.388999	3.88999		N83	3.88999
N84	21.32	19.4999	1.82008	0.283206	2.83206		N84	2.83206
N87	17.77	13.7	4.07	0.0595399	0.595399		N87	0.595399
N88	16.59	13.73	2.86	0.137738	1.37738		N88	1.37738
N89	17.37	13.68	3.69	0.0774817	0.774817		N89	0.774817
N39	21.32	19.2581	2.06193	0.239496	2.39496		N39	2.39496
N41	21.73	19.6181	2.11193	0.231338	2.31338		N41	2.31338
N45	21.21	19.1381	2.07193	0.237841	2.37841		N45	2.37841
N47	22.09	19.2981	2.79193	0.144393	1.44393		N47	1.44393
NH1	22.67	20.4281	2.24193	0.211404	2.11404		NH1	2.11404
NH2	22.54	20.301	2.23904	0.211827	2.11827		NH2	2.11827
NH3	22.11	19.1812	2.92878	0.131326	1.31326		NH3	1.31326
N7	21.41	18.1681	3.24193	0.105702	1.05702		N7	1.05702
N8	20.47	18.8681	1.60193	0.329436	3.29436		N8	3.29436
N50	18.86	15.19	3.67	0.0785633	0.785633		N50	0.785633
N51	19.24	15.34	3.9	0.0669858	0.669858		N51	0.669858
N54	17.87	14.74	3.13	0.114229	1.14229		N54	1.14229
NR1	14.8	12.4042	2.39578	0.190019	1.90019		NR1	1.90019
NR2	16.19	11.4542	4.73578	0.0375307	0.375307		NR2	0.375307
NR3	16.1	12.4742	3.62578	0.0810084	0.810084		NR3	0.810084
NR4	17.02	14.1042	2.91578	0.132514	1.32514		NR4	1.32514
NR5	15.08	11.9242	3.15578	0.112205	1.12205		NR5	1.12206
NR6	15.08	11.9742	3.10578	0.116162	1.16162		NR6	1.16162
NR7	15.24	11.6642	3.57578	0.0838652	0.838652		NR7	0.838652
NR8	14.34	12.0342	2.30578	0.202251	2.02251		NR8	2.02251
NR9	15.25	13.14	2.11	0.231647	2.31647		NR9	2.31647
NR10	15.12	13.69	1.43	0.371131	3.71131		NR10	3.71131

## Sheet: miR-1
Code	miR1 Ct	U6 Ct			miR-1		Code	miR-1
	Rep. Ct	Rep. Ct	ddCt	2(-ddCt)	2(-ddCt)*1000
MCD1	23.49	17.58	5.91	0.0166308	16.6308		MCD1	16.6308
MCD2	25.81	18.24	7.57	0.00526263	5.26263		MCD2	5.26263
MCD3	25.9	17.94	7.96	0.00401607	4.01607		MCD3	4.01607
MCD4	24.18	18.01	6.17	0.0138882	13.8882		MCD4	13.8882
MCD5	21.04	17.42	3.62	0.0813339	81.3339		MCD5	81.3339
MCD6	23.66	17.16	6.5	0.0110485	11.0485		MCD6	11.0485
MCD7	23.8	17.18	6.62	0.0101667	10.1667		MCD7	10.1667
MCD8	24.79	17.94	6.85	0.00866851	8.66851		MCD8	8.66851
MCD9	27.84	17.85	9.99	0.000983355	0.983355		MCD9	0.983355
MCD10	26.29	20.33	5.96	0.0160643	16.0643		MCD10	16.0643
MCD11	22.06	19.33	2.73	0.150726	150.726		MCD11	150.726
MCD12	25.53	17.78	7.75	0.00464534	4.64534		MCD12	4.64534
MCD13	22.39	16.51	5.88	0.0169802	16.9802		MCD13	16.9802
MCD14	24.31	17.01	7.3	0.00634572	6.34572		MCD14	6.34572
MCD15	22.1	16.81	5.29	0.0255594	25.5594		MCD15	25.5594
MCD16	24.7049	21.3549	3.35	0.098073	98.073		MCD16	98.073
MCD17	27.1781	23.8581	3.32	0.100134	100.134		MCD17	100.134
MCD18	21.41	17.89	3.52	0.0871715	87.1715		MCD18	87.1715
MCD19	30.4607	26.2873	4.17348	0.055419	55.419		MCD19	55.419
MCD20	32.0895	25.1198	6.96962	0.00797876	7.97876		MCD20	7.97876
MCD21	29.3968	24.5389	4.85782	0.0344866	34.4866		MCD21	34.4866
MCD22	29.2474	22.5131	6.73426	0.00939262	9.39262		MCD22	9.39262
MCD23	28.9281	22.7073	6.22084	0.0134073	13.4073		MCD23	13.4073
MCD24	28.2155	21.1694	7.04607	0.00756695	7.56695		MCD24	7.56695
MCD25	28.473	20.9806	7.49245	0.00555326	5.55326		MCD25	5.55326
MCD26	32.9749	25.5061	7.4688	0.00564506	5.64506		MCD26	5.64506
MCD27	29.555	23.6816	5.87342	0.0170578	17.0578		MCD27	17.0578
MCD28	27.5667	21.4956	6.07107	0.0148739	14.8739		MCD28	14.8739
MCD29	27.2348	20.7814	6.45342	0.0114111	11.4111		MCD29	11.4111
MCD30	30.2506	23.3022	6.94838	0.00809709	8.09709		MCD30	8.09709
MCD31	28.5005	23.0054	5.49511	0.0221721	22.1721		MCD31	22.1721
MCD32	27.651	22.1314	5.51967	0.0217978	21.7978		MCD32	21.7978
MCD33	30.0467	21.8674	8.17935	0.00344962	3.44962		MCD33	3.44962
MCD34	30.2674	23.0118	7.2556	0.00654407	6.54407		MCD34	6.54407
MCD35	29.0799	23.183	5.89694	0.0167821	16.7821		MCD35	16.7821
MCD36	29.1861	23.4783	5.70782	0.0191326	19.1326		MCD36	19.1326
MCD37	29.1398	22.7106	6.42924	0.0116039	11.6039		MCD37	11.6039
MCD38	33.3346	26.1597	7.17491	0.0069205	6.9205		MCD38	6.9205
MCD39	29.076	23.2624	5.8136	0.01778	17.78		MCD39	17.78
MCD40	31.4556	22.7715	8.68408	0.00243126	2.43126		MCD40	2.43126
N77	23.7488	19.4553	4.29358	0.0509922	50.9922		N77	50.9922
N80	25.1976	18.879	6.31855	0.0125293	12.5293		N80	12.5293
N83	26.0287	20.8678	5.16084	0.0279533	27.9533		N83	27.9533
N84	26.2478	19.4999	6.74787	0.00930443	9.30443		N84	9.30443
N87	21.9281	13.7	8.22807	0.00333506	3.33506		N87	3.33506
N88	21.1081	13.73	7.37807	0.00601145	6.01145		N88	6.01145
N89	22.3081	13.68	8.62807	0.0025275	2.5275		N89	2.5275
N39	25.8367	19.2581	6.57863	0.0104625	10.4625		N39	10.4625
N41	26.2182	19.6181	6.6001	0.010308	10.308		N41	10.308
N45	26.1749	19.1381	7.03678	0.00761583	7.61583		N45	7.61583
N47	26.9646	19.2981	7.66648	0.00492221	4.92221		N47	4.92221
NH1	25.9321	20.4281	5.50399	0.022036	22.036		NH1	22.036
NH2	25.8703	20.301	5.56932	0.0210604	21.0604		NH2	21.0604
NH3	26.4854	19.1812	7.30416	0.00632746	6.32746		NH3	6.32746
N7	24.4758	18.1681	6.30768	0.0126241	12.6241		N7	12.6241
N8	25.0472	18.8681	6.1791	0.0138008	13.8008		N8	13.8008
N50	21.1881	15.19	5.99807	0.0156459	15.6459		N50	15.6459
N51	20.6281	15.34	5.28807	0.0255936	25.5936		N51	25.5936
N54	20.1781	14.74	5.43807	0.0230663	23.0663		N54	23.0663
NR1	22.2336	12.4042	9.82942	0.00109913	1.09913		NR1	1.09913
NR2	24.3274	11.4542	12.8732	0.000133284	0.133284		NR2	0.133284
NR3	20.3483	12.4742	7.87412	0.00426239	4.26239		NR3	4.26239
NR4	24.3493	14.1042	10.2451	0.000823987	0.823987		NR4	0.823987
NR5	21.422	11.9242	9.49779	0.00138319	1.38319		NR5	1.38319
NR6	20.0906	11.9742	8.11641	0.00360345	3.60345		NR6	3.60345
NR7	20.4211	11.6642	8.75689	0.00231161	2.31161		NR7	2.31161
NR8	20.8411	12.0342	8.80688	0.00223288	2.23288		NR8	2.23288
NR9	20.4681	13.14	7.32807	0.00622344	6.22344		NR9	6.22344
NR10	21.2281	13.69	7.53807	0.0053804	5.3804		NR10	5.3804
